# Supplementary material for: A Stretchable, Self-Healable Triboelectric Nanogenerator as Electronic Skin for Energy Harvesting and Tactile Sensing
Source: Materials (Basel). 2021 Mar 30;14(7):1689. doi: 10.3390/ma14071689 (PMC8036526; doi:10.3390/ma14071689)
Supplement: Supplementary file 1 [file materials-14-01689-s001.zip]

Archive with 4 entries (3 files):
- materials-1147609 supplementary/
- materials-1147609 supplementary/Supplementary information.docx
- materials-1147609 supplementary/Video S1-Self-healable video of PAA-Gel-NaCl hydrogel.mp4.mp4
- materials-1147609 supplementary/Video S2-Powering a set of LED lights by SH-TENG.MP4.mp4
